# Supplementary material for: Resveratrol Effect on α-Lactalbumin Thermal Stability
Source: Biomedicines. 2024 Sep 25;12(10):2176. doi: 10.3390/biomedicines12102176 (PMC11504486; doi:10.3390/biomedicines12102176)
Supplement: Supplementary file 1 [file biomedicines-12-02176-s001.zip]

Archive with 1 entries (1 files):
- biomedicines-3208651-supplementary.pdf
